# Supplementary material for: Eco-Friendly Synthesis of Zirconia Nanoparticles Using Sonchus asper Extract: A Sustainable Approach to Enhancing Chinese Cabbage Growth and Remediating Chromium-Contaminated Soil
Source: Toxics. 2025 Apr 22;13(5):324. doi: 10.3390/toxics13050324 (PMC12115994; doi:10.3390/toxics13050324)
Supplement: Supplementary file 1 [file toxics-13-00324-s001.zip]

Archive with 1 entries (1 files):
- toxics-3556756-supplementary.pdf
